# Supplementary material for: Multiple-P450 Gene Co-Up-Regulation in the Development of Permethrin Resistance in the House Fly, Musca domestica
Source: Int J Mol Sci. 2023 Feb 6;24(4):3170. doi: 10.3390/ijms24043170 (PMC9959456; doi:10.3390/ijms24043170)
Supplement: Supplementary file 1 [file ijms-24-03170-s001.zip]

Archive with 1 entries (1 files):
- ijms-2112179-SI.pdf
